# Supplementary material for: The silicon efflux transporter BEC1 is essential for bloom formation and stress tolerance in cucumber
Source: J Integr Plant Biol. 2025 May 6;67(7):1895–909. doi: 10.1111/jipb.13917 (PMC12225014; doi:10.1111/jipb.13917)
Supplement: Supplementary file 2 — Table S1. The variations in 23‐kb interval [file JIPB-67-1895-s002.xlsx]

## Sheet: Sheet1
Table S1. The variations in 23-kb interval
Gene	Annotation	Position	bec1	N62-5	Func.refGene
CsaV3_3G017280	citrate transporter family protein	12960174	A	G	exonic
CsaV3_3G017280	citrate transporter family protein	12960401	G	T	exonic
CsaV3_3G017290	unknown protein	12963639	A	C	intergenic
CsaV3_3G017290	unknown protein	12963653	C	A	intergenic
CsaV3_3G017290	unknown protein	12963793	G	A	intergenic
CsaV3_3G017290	unknown protein	12963806	C	A	intergenic
CsaV3_3G017290	unknown protein	12963806	G	A	intergenic
CsaV3_3G017290	unknown protein	12963921	C	T	intergenic
CsaV3_3G017290	unknown protein	12963996	T	C	intergenic
CsaV3_3G017290	unknown protein	12964086	C	T	intergenic
CsaV3_3G017290	unknown protein	12964112	T	A	intergenic
CsaV3_3G017290	unknown protein	12964241	C	T	intergenic
CsaV3_3G017290	unknown protein	12964252	A	G	intergenic
CsaV3_3G017290	unknown protein	12964265	A	G	intergenic
CsaV3_3G017290	unknown protein	12964296	A	G	intergenic
CsaV3_3G017290	unknown protein	12964300	G	A	intergenic
CsaV3_3G017290	unknown protein	12964307	T	C	intergenic
CsaV3_3G017290	unknown protein	12964313	A	T	intergenic
CsaV3_3G017290	unknown protein	12964408	A	G	intergenic
CsaV3_3G017290	unknown protein	12964487	C	T	intergenic
CsaV3_3G017290	unknown protein	12964499	T	C	intergenic
CsaV3_3G017290	unknown protein	12964722	G	A	intergenic
CsaV3_3G017290	unknown protein	12964741	A	G	intergenic
CsaV3_3G017290	unknown protein	12964767	A	T	intergenic
CsaV3_3G017290	unknown protein	12964809	G	A	intergenic
CsaV3_3G017290	unknown protein	12964818	A	T	intergenic
CsaV3_3G017290	unknown protein	12964857	T	AT	intergenic
CsaV3_3G017290	unknown protein	12964882	G	A	intergenic
CsaV3_3G017290	unknown protein	12964903	G	C	intergenic
CsaV3_3G017290	unknown protein	12964994	G	T	intergenic
