# Supplementary material for: The silicon efflux transporter BEC1 is essential for bloom formation and stress tolerance in cucumber
Source: J Integr Plant Biol. 2025 May 6;67(7):1895–909. doi: 10.1111/jipb.13917 (PMC12225014; doi:10.1111/jipb.13917)
Supplement: Supplementary file 3 — Table S2. Primer list (5′→3′) related to experimental procedures [file JIPB-67-1895-s003.xlsx]

## Sheet: Sheet1
Table S2. Primer list (5’→3’) related to experimental procedures
Primers for map-based cloning
SNP1-X	GAAGGTGACCAAGTTCATGCTAAATTTATTAAAATTTCAACTACTAAGATTAAACATT
SNP1-Y	GAAGGTCGGAGTCAACGGATTAATTTATTAAAATTTCAACTACTAAGATTAAACATC
SNP1-C	GTCAATTTTTGTGATGTTGAATCTATACTTTATAG
SNP2-X	GAAGGTGACCAAGTTCATGCTGCATCCAAAATTCTCTTTGAATGAGG
SNP2-Y	GAAGGTCGGAGTCAACGGATTTTAGCATCCAAAATTCTCTTTGAATGAGA
SNP2-C	GCATAAGCATCTTTGTATTGTAAGACAAGC
SNP3-X	GAAGGTGACCAAGTTCATGCTCAAATATGATGTGGTGTCCGTACAA
SNP3-Y	GAAGGTCGGAGTCAACGGATTCAAATATGATGTGGTGTCCGTACAG
SNP3-C	AGTGAGGGGTAGGGGGAGGG
SNP4-X	GAAGGTGACCAAGTTCATGCTTAACTAAAGATCAATTTGACTTCAAGAATCA
SNP4-Y	GAAGGTCGGAGTCAACGGATTTAACTAAAGATCAATTTGACTTCAAGAATCT
SNP4-C	AAATGAACGTTTTAGTTCTCGAGATTTGAGA
SNP5-X	AACCCAAACTGTTATACTA
SNP5-Y	GTTATTTACACCAATGAAG
SNP6-X	TTAAAGACTAACCTTTACC
SNP6-Y	GACTACGGTGTTTTAACTT
SNP7-X	GAAGGTGACCAAGTTCATGCTGCTTCCAAGATGGTAAGAATGAAGG
SNP7-Y	GAAGGTCGGAGTCAACGGATTGCTTCCAAGATGGTAAGAATGAAGA
SNP7-C	CCCATCAAATCAAATCCCCCATCAG
SNP8-X	GAAGGTGACCAAGTTCATGCTCCCTCAAACACATGTTATCACAACC
SNP8-Y	GAAGGTCGGAGTCAACGGATTTCCCTCAAACACATGTTATCACAACT
SNP8-C	GATAAAATGTGTTTGGGGTAAAGGTTATATATG
SNP9-X	GAAGGTGACCAAGTTCATGCTAACCCAAAAACTTAAGCTAGTGGATAA
SNP9-Y	GAAGGTCGGAGTCAACGGATTACCCAAAAACTTAAGCTAGTGGATAG
SNP9-C	AGGTGAGGGGAGTGTTTGATGCTAT
Primers for quantitative RT-PCR
qBEC1-F	CCAGAACAAGCATATGCGGC
qBEC1-R	CTCTTCCACGACAGCACCTT
Primers for mutant identification
CsBEC1-JD-F	TGGGTAAGGTGCTGTCGTG
CsBEC1-JD-R	ATTGGGCAGCCACTCTTTT
Primers for protein purification
pET-28a-BEC1-F	GACAGCAAATGGGTCGCATGGCCATGGATCATACT
pET-28a-BEC1-R	GGCCGCAAGCTTGTCGTCATTTTATAAGAACTAAA
pET-28a-bec1-F	GACAGCAAATGGGTCGCATGGCCATGGATCATACT
pET-28a-bec1-R	GGCCGCAAGCTTGTCGACTAGAATCCCATTCTGCAG
Primers for protein purification
pGEMHE-BEC1-F	CTTTGGCAGATCAATTCCCCGGGATGGCCATGGATCATACTGTAAA
pGEMHE-BEC1-R	CGCCCTTGCTCACCATGAATTCTTTTATAAGAACTAAACCAATGGCTG
pGEMHE-bec1-F	CTTTGGCAGATCAATTCCCCGGGATGGCCATGGATCATACTGTAAA
pGEMHE-bec1-R	CGCCCTTGCTCACCATGAATTCAGAATCCCATTCTGCAGAATTAAG
Primers for Subcellular localization
pBI221-BEC1-GFP-F	CGGGGGACTCTAGAGGATATGGCCATGGATCATACT
pBI221-BEC1-GFP-R	AGTTCTTCTCCTTTACCCATTTTTATAAGAACTAAA
Primers for BEC1::BEC1-GFP construct
BEC1::BEC1-GFP-F1	GAATTAAAGCTTGCATGCCTGCAGGAGCCTATGCTATTGAAATGTATTAT
BEC1::BEC1-GFP-R1	TCGAGTTGAATCTGATTGCAAACATGGCCATGGATCATACTGTAAAAG
BEC1::BEC1-GFP-F2	CTTTTACAGTATGATCCATGGCCATGTTTGCAATCAGATTCAACTCGA
BEC1::BEC1-GFP-R2	AGCTCACTAGTGGTCTCGGCGCGCCTTATTTGTATAGTTCATCCATGCCAT
